# Supplementary material for: Performance Progression and Stability of Female Swimmers Across Different Swimming Techniques from Childhood to Adulthood
Source: Sports (Basel). 2026 Apr 21;14(4):164. doi: 10.3390/sports14040164 (PMC13120615; doi:10.3390/sports14040164)
Supplement: Supplementary file 1 [file sports-14-00164-s001.zip]

Archive with 1 entries (1 files):
- sports-4206859-supplementary.pdf
